# Supplementary material for: MIH and Dental Caries in Children: A Systematic Review and Meta-Analysis
Source: Healthcare (Basel). 2023 Jun 18;11(12):1795. doi: 10.3390/healthcare11121795 (PMC10298042; doi:10.3390/healthcare11121795)
Supplement: Supplementary file 1 [file healthcare-11-01795-s001.zip]

Archive with 1 entries (1 files):
- healthcare-2420340-supplementary.xlsx
