# Supplementary material for: MIH and Dental Caries in Children: A Systematic Review and Meta-Analysis
Source: Healthcare (Basel). 2023 Jun 18;11(12):1795. doi: 10.3390/healthcare11121795 (PMC10298042; doi:10.3390/healthcare11121795)
Supplement: Supplementary file 1 [file healthcare-11-01795-s001.zip › healthcare-2420340-supplementary.xlsx]

## Sheet: Table S1
	YEAR	AUTHOR	TITLE	Type of the study	YEAR OF THE SCREENING	SEVERITY OVERALL SAMPLE	COUNTRY	CONTINENT	SETTING	CITY	URBAN	RURAL	MEAN AGE (YEARS)	AGE-RANGE-(YEARS)	AGE BOYS	AGE GIRLS	TOTAL SAMPLE	TOTAL SAMPLE SIZE WITH MIH (NR)	TOTAL SAMPLE SIZE WITH MIH %	SAMPLE WITH MIH (%)	TOTAL GIRLS	GIRLS WITH MIH	TOTAL BOYS	BOYS WITH MIH	IF PRESENT, ANY DESCRIPTION OF THE SAMPLE	MIH ON MOLARS % (nr)	MIH ON INCISORS (%)	MIH ON M+I (%) (molars+incisors)	MIH UPPER INCISOR % (nr)	MIH LOWER INCISOR % (nr)	MIH UPPER MOLAR % (nr)	MIH LOWER MOLAR % (nr)	SEVERITY CLASSIFICATION Wetzel and Reckel scale, Lygidakis, Mathu-Muju and wright etc;	OVERALL SAMPLE DMFT	DMFT MIH GROUP	dmft MIH GROUP	DMFT CONTROL GROUP	dmft CONTROL GROUP	overall sample dmft	DTF	BOYS DMFT	GIRLS DMFT
1	2007	Muratbegovic [28]	Molar Incisor Hypomineralisation in Bosnia and Herzegovina: Prevalence, Aetiology and Clinical Consequences in Medium Caries Activity Population	Cross-sectional	2004		Bosnia and Herzegovina	Europe	school screening		x		12				560	69	12.3		280	36	280	33		7.6		92.4					Code 1A+ 2A (8.8%), Code 3 (5.7%), Code 1+2 (25%)		3.54±0.90		2.47±1.39
2	2009	Mahoney [29]	The prevalence of Molar-Incisor Hypomineralisation (MIH) in Wainuiomata children	Cross-sectional			New Zealand		maori children, school screening	Wainuiomata			8.2	7-10			850	78	14.9															0.16±054	1.85±1.85		0.54±1.12
3	2012	Ahmadi [30]	Molar Incisor Hypomineralization: A Study of Prevalence and Etiology in a Group of Iranian Children	Cross-sectional			Iran	Asia	school screening	Zahedan	x			7-9			433	55	12.5		218	25	215	30	117 teeth affected	73.5	26.5		19.6	6.8	37.6	35.9	DO 67.5%; diff op 25.6%; hypoplasia 6.9%		1.46+0.99		0.76+1.33
4	2012	Heitmuller [31]	Is there a positive relationship between molar incisor hypomineralisations and the presence of dental caries?	Cross-sectional	2005-2007		Germany	Europe	GINIplus10 study, general hospital	Munich	x		10.2				693	167	24		359		334		total children affected: 167; MIH on at least one permanent molar MIH/1A: 102; MIH at least on one perm molar and one permanent incisor MIH/1B: 65									04+0.9	0.5+0.9		0.3+0.8
5	2013	Jeremias [32]	Dental caries experience and Molar-Incisor Hypomineralization	Cross-sectional			Brazil	South America	school screening	Araraquara			8.84	6-12			1157	142	12.3		717	88	440	54	total affected teeth: 472; Dem Op:98.9%; PEB: 14.8%; AR: 9.1%	23.9		51.4						0.48+1.04	0.89+1.18	1.24+1.82	0.43+1.01	1.03+1.81	1.06+1.81
6	2014	Pitiphat [33]	Molar Incisor Hypomineralization and Dental Caries in Six- to Seven-year-old Thai Children	Cross-sectional	2008		Thailand	Asia	school screening	Khon Kaen	X	x	6.5	6-7			484	95	20		246	51	238	44		86		14					ghanim at children level : 72%DO, PEB 25%, 3% AR, 0% ex-MIH		0.6+1.0	9.4+4.0	0.1+0.4	8.7+4.4
7	2014	Petrou [34]	Prevalence of Molar–Incisor–Hypomineralisation among school children in four German cities	Cross-sectional	2011-2012		Germany	Europe	school screening	West: Dusseldorf, East: Greifswald, North: Hamburg/Bezirk Eimsbuttel, South: Heidelberg,Rhein-Neckar-Kreis			9.1	7-10			2395	242	10.1		1200	114	1195	128	teeth affected 686; dem op 82.2%; PEB 10.2; AR 6.8%; Ex-MIH 0.1%	57.8		42.2						0.1	0.2+0.6	2.0+2.5	0.1+0.5	1.5+2.2	1.5
8	2014	Ng [35]	Prevalence of molar incisor hypomineralization (MIH) in Singaporean children	Cross-sectional			Singapore	Asia	school screening	Singapore	x			7.7 -0.3			1083	135	12.5		608	68	475	67	298 teeth affected by MIH, of which 180 were first per- manent molars, 52 were second primary molars, and 66 were permanent incisors	6.8 (74) children	2.8 (30)						180 molars: 30 % post erupt breakdown	0.1 ± 0.5	0.3 ± 0.7	2.5 ± 3.1	0.1 ± 0.4	2.4 ± 3.2	2.4 ± 3.2
9	2014	Haidary [36]	Comparison of the Prevalence of Molar Incisor Hypomineralization in Dubai/United Arab Emirate and Greifswald/Germany	Cross-sectional	2013	mild cases :47.4%, severe cases 52.6%	Germany	Europe	school screening	Greifswald			8.45	7-9			443	19	4.28		228	10	212	9	Demarcated opacities 85.6%, post-eruptive enamel breakdown 14.4%, MIH tooth with filling 15.5%		40								0.4±0.7	1.1±1.7	0.1±0.4	0.9±1.7
						mild 81.4, severe 18.6	United Arab Emirates (UAE)	Asia	school screening	Dubai			8.1	7-9			779	59	7.58		515	39	264	20	demarcated opacities 96.6%), 57.6% of children post-eruptive enamel breakdown. 30.5% filling		25.4								3.5±1.7	6.5±3.2	2.3±1.7	5.4±3.1
10	2015	Hanan [37]	Molar-Incisor Hypomineralization in Schoolchildren of Manaus, Brazil	Cross-sectional			Brazil	South America	school screening	Manaus			8.4	6-10			2062	188	9.12		1031	90	1031	98	546 molars affected								Mild 84.7%, PEB 12.2%, AR 1.5%, Ex 1.5 % (tot 15.2 % Severe)		1.58+1.58	2.47+2.59	0.79+1.21	2.08+2.42
11	2016	Ulusoy [38]	A Comparative Study of Oral Health Parameters in Molar Incisor Hypomineralization and High-Caries-Risk Children Aged 8–11 Years	Cross-sectional	2010-2012		Turkey	Europe/Asia	dental clinic	Samsun	x			8-11			162	81	50		98	49	64	32	The mean number of MIH teeth affected was 7.7 ± 0.57								Moderate 78%, Mild 12%, Severe 10%		3.4±0.23	3.1±0.28	2.6±0.20	3.8±0.31
12	2018	Dantas-Neta [39]	Factors associated with molar–incisor hypomineralisation in schoolchildren aged 8–10 years: a case–control study	Cross-sectional/Case-control			Brazil	South America	school screening and household survey	Teresina	x			8-10			744	186	25		412	103	332	83									Mild 19.5%, Moderate 2.2 %, Severe 3.2 %		0.68 +1.07		0.39 +0.90
13	2019	Irigoyen-Camacho [40]	Evaluating the changes in molar incisor hypomineralization prevalence: A comparison of two cross-sectional studies in two elementary schools in Mexico City between 2008 and 2017	Cross-sectional	2008		Mexico	North America	school screening	Mexico city		x	7				232	47	20.3		115	19	117	28									Mild 16%; Severe 4.3%	0.46+1.40	0.63+1.72	5.02+4.69	0.39+1.25	4.79+5.16	4.84+5.11
					2017		Mexico	North America	school screening	Mexico city		x	7.1	6-8			317	101	31.9		171	52	146	49									Mild 22.1%; Severe 9.8%	0.39+0.98	0.61+0.99	4.75+3.53	0.26+0.86	4.08+3.46	4.30+3.49
14	2019	Ahmad [41]	Prevalence of molar-incisor hypomineralisation in an emerging community, and a possible correlation with caries, fluorosis and socioeconomic status	Cross-sectional		severe 18.6%; mild 81.4%	United Arab Emirates (UAE)	Asia	school screening	Dubai	x		8.1	7-9			779	59	7.57		515	39	264	20	DO: 96.6, PEB 57.6, AR 30.5, EX 10.1, HYPERSENSITIVITY 28.8		25.4				59.4	40.6	SEVERE 18.6, MILD 81.4	5.5+3.1	3.5+1.7	6.5+3.2	2.3+1.7	5.4+3.1	5.5+3.1
15	2020	Woullet [42]	Molar-incisor hypomineralization: observations from groups of finnish children and a treatment practice survey among finnish dentists	Cross-sectional			Finland	Europe	school screening	4 cities	x		10	7-13			818	140	17.1		401	66	417	74										0.59 +1.21	1.17 +1.39		0.46 +1.12
16	2022	Mariam [43]	A case–controlled investigation of risk factors associated with molar incisor hypomineralization (MIH) in 8–12 year‐old children living in Chandigarh, India	Cross-sectional/Case-control	2016-2017		India	India	school screening		x		10.7	08-12			3176	372	11.72		1346	128	1830	145						16.1%(239)	58.2% (433)	54.97%(409)	Brown opacities, post-eruptive breakdown (PEB) and sensitivity to cold was recorded in 58.9%, 34.56% and 21.4% of the afected PFMs.		1.3+0.8	5.4+0.23	0.8+0.65	2.1+1.2
17	2022	Argote Quispe [44]	Molar incisor hypomineralization: Prevalence and severity in schoolchildren of Puno, Peru	Cross-sectional	2018		Peru	South America	school screening	Puno	x	x	8.4	7-10			404	80	19.8		226	45	178	35	total affected teeth 221, 52.7% mandible, 47.3%maxilla								dem op 52.1%, atypical caries lesions 36.7%, (OP:white creamy op 40.3%, yellow brown 11.8%), PEB 6.3%, AR 4.5%	3.1 ± 2.3	3.5 ± 2.0	7.3±3.1	3.0 ± 2.4	6.6±3.3	6.8 ± 3.3
18	2022	Nisii [12]	Prevalence of molar incisor hypomineralization among school children in Rome, Italy	Cross-sectional	2019-2020		Italy	Rome	school screening	Europe	x			7-8			346	63	18.2		175	40	171	23		71.4 (45)		28.6 (18)					Incisors and molars: Mild 11.1%, Severe 88-9%; Only molars: Mild 20%, Severe 80%	0.44±0.78	0.5±0.88	2.3±2.85	0.2±0.76	1.5±2.48	1.7±2.56		0.25±0.76	0.27±0.82

## Sheet: Table S2
Newcastle-Ottawa Scale adapted for cross-sectional studies
Author		Dietrich 2003 [45]	Fteita 2006 [46]	Muratbegovic 2007 [28]	Jasulaitytò 2007 [47]	Cho 2008 [48]	Kemoli 2008 [49]	Kukleva 2008 [50]	Lydiakis 2008 [51]	Mahoney 2009 [29]	Shin 2010 [52]	Da Costa Silva 2010 [53]	Ghanim 2011 [54]	Ahmadi 2012 [30]	Păsăreanu 2012 [55]	Parikh 2012 [56]	Heitmuller 2012 [31]	Sonmez 2013 [57]	Jeremias 2013 [32]	Pitiphat 2014 [33]	Shrestha 2014 [58]	Lopez Jordi 2014 [59]	Petrou 2014 [34]	Garcia-Margarit 2014 [60]	Ng 2014 [35]	Haidary 2014 [36]	Mittal 2014 [61]	Oyedele 2015 [62]	Krishnan 2015 [63]	Ofi 2015 [64]	Kirthiga 2015 [65]	Hanan 2015 [37]	Yannam 2016 [66]	Garot 2016 [67]	Siddaiah 2016 [68]	Ullah 2016 [69]	Ulusoy 2016 [38]	Teixeirea 2018 [70]	Gambetta-Tessini 2018 [71]	Rai 2018 [72]	Dantas-Neta 2018 [39]	Al-Hammad 2018 [73]	Irigoyen-Camacho 2019 [40]	Santos 2019 [74]	Davenport 2019 [75]	Agarwal 2019[76]	Gutiérrez 2019 [77]	Ahmad 2019 [41]	Menocin 2019 [78]
Selection: (Maximum 5 stars)	1)Representativeness of the sample	*	*	*	*	*	*	*	*		*	*	*			*	*	*	*		*	*	*	*	*	*	*		*		*	*	*	*	*					*		*		*		*		*	*
	2) Sample size	*	*	*	*	*	*	*	*		*	*	*			*		*	*		*	*	*	*	*	*	*		*		*	*	*	*	*					*		*		*		*		*	*
	3) Non-respondents		*	*	*	*	*	*	*	*	*	*	*	*	*		*	*	*	*	*	*	*	*	*	*	*	*	*	*	*	*	*	*	*	*	*	*	*	*	*	*	*	*	*	*	*	*	*
	4) Ascertainment of the exposure (risk factor)	**	**	*	**	*	*	*	**	**	*	**	**	**	**	**	**	**	**	**	**	**	**	**	**	**	**	**	**	**	**	**	**	**	**	**	**	**	**	**	**	**	**	**	**	**	**	**	**
Comparability: (Maximum 2 stars)	5) The subjects in different outcome groups are comparable, based on the study design or analysis. Confounding factors are controlled.	*	*	*	*	*	*	*	*	*	*	*	*	*	*	*	*	*	*	*	*	*	*	*	*	*	*	*	*	*	*	*	*	*	*	*	*	*	*	*	*	*	*	*	*	*	*	*	*
Outcome: (Maximum 3 stars)	6) Assessment of the outcome	*	**	**	**	*	**	**	**	**		**	**	**	**	**	**	**	**	**	**	**	**	**	**	**	**	**	**	**	**	**	**	**	**	**	**	**	**	**	**	**	**	**	**	**	**	**	**
	7) Statistical test	*		*	*	*			*			*	*	*	*	*	*	*	*	*	*	*	*	*	*	*	*			*	*	*		*	*	*	*	*	*	*	*	*	*	*	*	*	*	*	*
	Total score=	8	8	8	9	7	7	7	9	6	5	9	9	7	7	8	8	9	9	7	9	9	9	9	9	9	9	6	8	7	9	9	8	9	9	7	7	7	7	9	7	9	7	9	7	9	7	9	9
[truncated: 11 more columns]

## Sheet: Table S3
Risk of Bias Assessment of the included studies in the quantitative synthesis
Author		Muratbegovic 2007 [28]	Mahoney 2009 [29]	Ahmadi 2012 [30]	Heitmuller 2012 [31]	Jeremias 2013 [32]	Pitiphat 2014 [33]	Petrou 2014 [34]	Ng 2014 [35]	Haidary 2014 [36]	Hanan 2015 [37]	Ulusoy 2016 [38]	Dantas-Neta 2018 [39]	Irigoyen-Camacho 2019 [40]	Ahmad 2019 [41]	Woullet 2020 [42]	Mariam 2022 [43]	Argote Quispe 2022 [44]	Nisii 2022 [12]
Selection bias (consecutive or random sample patient enrolled)		Low	Low	Low	Low	Low	High	Low	Low	Low	High	High	High	Low	Low	Low	Low	Low	Low
Performance and detection bias (participant and operator blinding)		High	High	Low	High	High	High	High	High	High	High	High	High	High	High	High	High	High	High
Attrition bias (patient drop-out, missing values or participants or too short follow-up time)		Low	High	Low	Low	Low	High	Low	Low	Low	Low	Low	Low	High	Low	High	Low	Low	Low
Reporting bias (selective reporting, unclear elimination, missing results)		Low	Low	Low	Low	Low	Low	Low	Low	Low	Low	Low	Low	Low	Low	Low	Low	Low	Low
